# Supplementary material for: cis-Tetra­chloridobis(1H-imidazole-κN 3)platinum(IV)
Source: Acta Crystallogr Sect E Struct Rep Online. 2012 Apr 4;68(Pt 5):m547–8. doi: 10.1107/S1600536812013323 (PMC3344304; doi:10.1107/S1600536812013323)
Supplement: Supplementary file 1 [file e-68-0m547-sup1.cif]

##############################################################################
#                                                                            #
# This CIF contains the data in a paper accepted for publication in          #
# Acta Crystallographica Section E. It conforms to the requirements of       #
# Notes for Authors for Acta Crystallographica Section E, and has been       #
# peer reviewed under the auspices of the IUCr Commission on Journals.       #
#                                                                            #
# Full details of the Crystallographic Information File format               #
# are given in the paper "The Crystallographic Information File (CIF):       #
# a New Standard Archive File for Crystallography" by S. R. Hall, F. H.      #
# Allen and I. D. Brown [Acta Cryst. (1991), A47, 655-685].                  #
#                                                                            #
# The current version of the core CIF dictionary is obtainable from          #
# ftp://ftp.iucr.org/pub/cif_core.dic.                                       #
#                                                                            #
# Software is freely available for graphical display of the structure(s)     #
# in this CIF. For information consult the CIF software page                 #
# http://www.iucr.org/resources/cif/software.                                #
#                                                                            #
# This file may be used for bona fide research purposes within the           #
# scientific community so long as proper attribution is given to the journal # 
# article from which it was obtained.                                        #
#                                                                            #
##############################################################################
data_I
_audit_creation_method     SHELXL-97
_chemical_name_systematic
;
<i>cis</i>-Tetrachloridobis(1<i>H</i>-imidazole-\k<i>N</i>^3^)platinum(IV)
;
_chemical_name_common     ?
_chemical_formula_moiety     'C6 H8 Cl4 N4 Pt'
_chemical_formula_sum     'C6 H8 Cl4 N4 Pt'
_chemical_formula_iupac     '[Pt Cl4 (C3 H4 N2)2]'
_chemical_formula_weight     473.05
_chemical_melting_point     ?
_symmetry_cell_setting     monoclinic
_symmetry_space_group_name_H-M     'C 2/c'
_symmetry_space_group_name_Hall     '-C 2yc'
loop_
    _symmetry_equiv_pos_as_xyz
    'x, y, z'
    '-x, y, -z+1/2'
    'x+1/2, y+1/2, z'
    '-x+1/2, y+1/2, -z+1/2'
    '-x, -y, -z'
    'x, -y, z-1/2'
    '-x+1/2, -y+1/2, -z'
    'x+1/2, -y+1/2, z-1/2'
_cell_length_a     7.7264(4)
_cell_length_b     11.8757(6)
_cell_length_c     12.9471(5)
_cell_angle_alpha     90.00
_cell_angle_beta     93.332(3)
_cell_angle_gamma     90.00
_cell_volume     1185.97(10)
_cell_formula_units_Z     4
_cell_measurement_reflns_used     4469
_cell_measurement_theta_min     1.00
_cell_measurement_theta_max     27.48
_cell_measurement_temperature     120(2)
_exptl_crystal_description     plate
_exptl_crystal_colour     yellow
_exptl_crystal_size_max     0.15
_exptl_crystal_size_mid     0.13
_exptl_crystal_size_min     0.07
_exptl_crystal_density_diffrn     2.649
_exptl_crystal_density_meas     ?
_exptl_crystal_density_method     'not measured'
_exptl_crystal_F_000     872
_exptl_absorpt_coefficient_mu     12.703
_exptl_absorpt_correction_type     multi-scan
_exptl_absorpt_process_details     '(DENZO/SCALEPACK; Otwinowski & Minor, 1997)'
_exptl_absorpt_correction_T_min     0.1930
_exptl_absorpt_correction_T_max     0.4109
_exptl_special_details     ?
_diffrn_ambient_temperature     120(2)
_diffrn_radiation_type     MoK\a
_diffrn_radiation_wavelength     0.71073
_diffrn_radiation_source     'fine-focus sealed tube'
_diffrn_radiation_monochromator     'horizontally mounted graphite crystal'
_diffrn_measurement_device_type     'Nonius KappaCCD'
_diffrn_measurement_device     '95mm CCD camera on \k-goniostat'
_diffrn_measurement_method     '\f scans and \w scans with \k offset'
_diffrn_detector_area_resol_mean     9
_diffrn_reflns_number     7759
_diffrn_reflns_av_R_equivalents     0.0373
_diffrn_reflns_av_sigmaI/netI     0.0278
_diffrn_reflns_theta_min     3.15
_diffrn_reflns_theta_max     27.51
_diffrn_reflns_theta_full     27.51
_diffrn_measured_fraction_theta_max     1.000
_diffrn_measured_fraction_theta_full     1.000
_diffrn_reflns_limit_h_min     -9
_diffrn_reflns_limit_h_max     10
_diffrn_reflns_limit_k_min     -15
_diffrn_reflns_limit_k_max     15
_diffrn_reflns_limit_l_min     -16
_diffrn_reflns_limit_l_max     14
_diffrn_standards_number     ?
_diffrn_standards_interval_count     ?
_diffrn_standards_interval_time     ?
_diffrn_standards_decay_%     ?
_refine_special_details
;
Refinement of <i>F</i>^2^ against ALL reflections. The weighted <i>R</i>-factor
<i>wR</i> and goodness of fit <i>S</i> are based on <i>F</i>^2^, conventional
<i>R</i>-factors <i>R</i> are based on <i>F</i>, with <i>F</i> set to zero for
negative <i>F</i>^2^. The threshold expression of <i>F</i>^2^ >
\s(<i>F</i>^2^) is used only for calculating <i>R</i>-factors(gt) <i>etc</i>.
and is not relevant to the choice of reflections for refinement.
<i>R</i>-factors based on <i>F</i>^2^ are statistically about twice as large
as those based on <i>F</i>, and <i>R</i>- factors based on ALL data will be
even larger.
;
_reflns_number_total     1362
_reflns_number_gt     1275
_reflns_threshold_expression     I>2\s(I)
_refine_ls_structure_factor_coef     Fsqd
_refine_ls_matrix_type     full
_refine_ls_R_factor_all     0.0223
_refine_ls_R_factor_gt     0.0185
_refine_ls_wR_factor_gt     0.0354
_refine_ls_wR_factor_ref     0.0368
_refine_ls_goodness_of_fit_ref     1.048
_refine_ls_restrained_S_all     1.048
_refine_ls_number_reflns     1362
_refine_ls_number_parameters     70
_refine_ls_number_restraints     0
_refine_ls_hydrogen_treatment     constr
_refine_ls_weighting_scheme     calc
_refine_ls_weighting_details
         'calc w=1/[\s^2^(Fo^2^)+(0.0108P)^2^+3.3813P] where P=(Fo^2^+2Fc^2^)/3'
_atom_sites_solution_hydrogens     mixed
_atom_sites_solution_primary     direct
_atom_sites_solution_secondary     difmap
_refine_ls_shift/su_max     0.000
_refine_ls_shift/su_mean     0.000
_refine_diff_density_max     0.678
_refine_diff_density_min     -0.732
_refine_ls_extinction_method     none
_refine_ls_extinction_coef     ?
loop_
    _atom_type_symbol
    _atom_type_description
    _atom_type_scat_dispersion_real
    _atom_type_scat_dispersion_imag
    _atom_type_scat_source
    'C' 'C' 0.0033 0.0016
                         'International Tables Vol C Tables 4.2.6.8 and 6.1.1.4'
    'H' 'H' 0.0000 0.0000
                         'International Tables Vol C Tables 4.2.6.8 and 6.1.1.4'
    'N' 'N' 0.0061 0.0033
                         'International Tables Vol C Tables 4.2.6.8 and 6.1.1.4'
    'Cl' 'Cl' 0.1484 0.1585
                         'International Tables Vol C Tables 4.2.6.8 and 6.1.1.4'
    'Pt' 'Pt' -1.7033 8.3905
                         'International Tables Vol C Tables 4.2.6.8 and 6.1.1.4'
_computing_data_collection     'COLLECT (Nonius, 2000)'
_computing_cell_refinement     'DENZO/SCALEPACK (Otwinowski & Minor, 1997)'
_computing_data_reduction     'DENZO/SCALEPACK (Otwinowski & Minor, 1997)'
_computing_structure_solution     'SHELXS97 (Sheldrick, 2008)'
_computing_structure_refinement     'SHELXL97 (Sheldrick, 2008)'
_computing_molecular_graphics     'DIAMOND (Brandenburg, 2008)'
_computing_publication_material     'SHELXL97 (Sheldrick, 2008)'
loop_
    _atom_site_type_symbol
    _atom_site_label
    _atom_site_fract_x
    _atom_site_fract_y
    _atom_site_fract_z
    _atom_site_U_iso_or_equiv
    _atom_site_adp_type
    _atom_site_calc_flag
    _atom_site_refinement_flags
    _atom_site_occupancy
    _atom_site_symmetry_multiplicity
    _atom_site_disorder_assembly
    _atom_site_disorder_group
    Pt Pt1 0.0000 0.132240(14) 0.2500 0.01672(7) Uani d S 1 2 . .
    Cl Cl1 0.07166(12) -0.00761(7) 0.37001(7) 0.02527(19) Uani d . 1 1 . .
    Cl Cl2 -0.28465(11) 0.13451(7) 0.29654(7) 0.02696(19) Uani d . 1 1 . .
    N N1 0.0594(4) 0.2545(2) 0.3576(2) 0.0184(6) Uani d . 1 1 . .
    N N2 0.1812(4) 0.3987(3) 0.4316(2) 0.0292(7) Uani d . 1 1 . .
    H H2N 0.2549 0.4662 0.4359 0.044 Uiso d R 1 1 . .
    C C1 0.1675(5) 0.3389(3) 0.3449(3) 0.0265(8) Uani d . 1 1 . .
    H H1 0.2259 0.3543 0.2838 0.032 Uiso calc R 1 1 . .
    C C2 0.0790(5) 0.3503(3) 0.5026(3) 0.0274(8) Uani d . 1 1 . .
    H H2 0.0644 0.3754 0.5712 0.033 Uiso calc R 1 1 . .
    C C3 0.0036(5) 0.2603(3) 0.4555(3) 0.0266(8) Uani d . 1 1 . .
    H H3 -0.0747 0.2097 0.4852 0.032 Uiso calc R 1 1 . .
loop_
    _atom_site_aniso_label
    _atom_site_aniso_U_11
    _atom_site_aniso_U_22
    _atom_site_aniso_U_33
    _atom_site_aniso_U_12
    _atom_site_aniso_U_13
    _atom_site_aniso_U_23
    Pt1 0.01632(10) 0.01756(10) 0.01655(10) 0.000 0.00311(7) 0.000
    Cl1 0.0301(5) 0.0228(4) 0.0226(4) -0.0022(3) -0.0010(4) 0.0041(3)
    Cl2 0.0199(4) 0.0313(5) 0.0303(5) -0.0019(3) 0.0074(3) 0.0022(4)
    N1 0.0200(15) 0.0182(14) 0.0168(14) -0.0014(11) 0.0002(11) -0.0001(11)
    N2 0.0340(18) 0.0251(15) 0.0287(17) -0.0063(13) 0.0030(14) -0.0034(13)
    C1 0.028(2) 0.0261(18) 0.025(2) -0.0052(15) 0.0041(16) -0.0030(14)
    C2 0.030(2) 0.0280(19) 0.0248(19) 0.0004(15) 0.0060(16) -0.0032(15)
    C3 0.028(2) 0.0293(19) 0.0236(19) 0.0000(15) 0.0072(15) -0.0002(15)
_geom_special_details
;
All e.s.d.'s (except the e.s.d. in the dihedral angle between two l.s. planes)
are estimated using the full covariance matrix. The cell e.s.d.'s are taken
into account individually in the estimation of e.s.d.'s in distances, angles
and torsion angles; correlations between e.s.d.'s in cell parameters are only
used when they are defined by crystal symmetry. An approximate (isotropic)
treatment of cell e.s.d.'s is used for estimating e.s.d.'s involving l.s.
planes.
;
loop_
    _geom_bond_atom_site_label_1
    _geom_bond_atom_site_label_2
    _geom_bond_site_symmetry_2
    _geom_bond_distance
    _geom_bond_publ_flag
    Pt1 N1 2 2.046(3) n
    Pt1 N1 . 2.046(3) yes
    Pt1 Cl2 2 2.3141(8) ?
    Pt1 Cl2 . 2.3141(8) yes
    Pt1 Cl1 . 2.3193(8) yes
    Pt1 Cl1 2 2.3193(8) ?
    N1 C1 . 1.321(4) ?
    N1 C3 . 1.364(4) ?
    N2 C1 . 1.327(5) ?
    N2 C2 . 1.372(5) ?
    N2 H2N . 0.9830 ?
    C1 H1 . 0.9500 ?
    C2 C3 . 1.347(5) ?
    C2 H2 . 0.9500 ?
    C3 H3 . 0.9500 ?
loop_
    _geom_angle_atom_site_label_1
    _geom_angle_atom_site_label_2
    _geom_angle_atom_site_label_3
    _geom_angle_site_symmetry_1
    _geom_angle_site_symmetry_3
    _geom_angle
    _geom_angle_publ_flag
    N1 Pt1 N1 2 . 89.55(15) yes
    N1 Pt1 Cl2 2 2 89.63(8) ?
    N1 Pt1 Cl2 . 2 89.43(8) y
    N1 Pt1 Cl2 2 . 89.43(8) ?
    N1 Pt1 Cl2 . . 89.63(8) y
    Cl2 Pt1 Cl2 2 . 178.67(4) y
    N1 Pt1 Cl1 2 . 178.88(8) ?
    N1 Pt1 Cl1 . . 90.97(8) yes
    Cl2 Pt1 Cl1 2 . 89.38(3) ?
    Cl2 Pt1 Cl1 . . 91.57(3) yes
    N1 Pt1 Cl1 2 2 90.97(8) ?
    N1 Pt1 Cl1 . 2 178.88(8) y
    Cl2 Pt1 Cl1 2 2 91.57(3) ?
    Cl2 Pt1 Cl1 . 2 89.38(3) y
    Cl1 Pt1 Cl1 . 2 88.54(4) y
    C1 N1 C3 . . 108.3(3) ?
    C1 N1 Pt1 . . 124.9(2) ?
    C3 N1 Pt1 . . 126.7(2) ?
    C1 N2 C2 . . 108.8(3) ?
    C1 N2 H2N . . 120.1 ?
    C2 N2 H2N . . 131.1 ?
    N1 C1 N2 . . 108.7(3) ?
    N1 C1 H1 . . 125.7 ?
    N2 C1 H1 . . 125.7 ?
    C3 C2 N2 . . 106.3(3) ?
    C3 C2 H2 . . 126.9 ?
    N2 C2 H2 . . 126.9 ?
    C2 C3 N1 . . 108.0(3) ?
    C2 C3 H3 . . 126.0 ?
    N1 C3 H3 . . 126.0 ?
loop_
    _geom_hbond_atom_site_label_D
    _geom_hbond_atom_site_label_H
    _geom_hbond_atom_site_label_A
    _geom_hbond_site_symmetry_A
    _geom_hbond_distance_DH
    _geom_hbond_distance_HA
    _geom_hbond_distance_DA
    _geom_hbond_angle_DHA
    _geom_hbond_publ_flag
    N2 H2N Cl1 3 0.98 2.66 3.355(3) 128.3 yes
    N2 H2N Cl2 3 0.98 2.70 3.320(3) 121.5 yes
    N2 H2N Cl1 7_556 0.98 2.82 3.368(3) 115.9 yes
data_global
_journal_date_recd_electronic     2012-03-11
_journal_date_accepted     2012-03-27
_journal_name_full     'Acta Crystallographica, Section E'
_journal_year     2012
_journal_volume     68
_journal_issue      5
_journal_page_first     m547
_journal_page_last     m548
_journal_paper_category     QM
_journal_paper_doi     10.1107/S1600536812013323
_journal_coeditor_code     LH5433
_publ_contact_author_name     'Natalia I. Usenko'
_publ_contact_author_address
;
Department of Chemistry,
Taras Shevchenko National University,
01601 Kiev,
Ukraine
;
_publ_contact_author_email     nusenko@univ.kiev.ua
_publ_contact_author_fax     '+7(812)4286733'
_publ_contact_author_phone     '+7(812)4286890'
_publ_section_title
;
<i>cis</i>-Tetrachloridobis(1<i>H</i>-imidazole-\k<i>N</i>^3^)platinum(IV)
;
loop_
    _publ_author_name
    _publ_author_footnote
    _publ_author_address
    'Bokach, Nadezhda A.' .
;
Department of Chemistry, Saint-Petersburg State University,
Universitetsky Pr. 26, 198504 Stary Petergof, Russian Federation
;
    'Kukushkin, Vadim Yu.' .
;
Department of Chemistry, Saint-Petersburg State University,
Universitetsky Pr. 26, 198504 Stary Petergof, Russian Federation
;
    'Izotova, Yulia A.' .
;
Department of Chemistry, Saint-Petersburg State University,
Universitetsky Pr. 26, 198504 Stary Petergof, Russian Federation
;
    'Usenko, Natalia I.' .
;
Department of Chemistry, Taras Shevchenko National University, 01601 Kiev,
Ukraine
;
    'Haukka, Matti' .
;
Department of Chemistry, University of Eastern Finland, PO Box 111,
FI-80101 Joensuu, Finland
;
