# Supplementary material for: cis-Tetra­chloridobis(1H-imidazole-κN 3)platinum(IV)
Source: Acta Crystallogr Sect E Struct Rep Online. 2012 Apr 4;68(Pt 5):m547–8. doi: 10.1107/S1600536812013323 (PMC3344304; doi:10.1107/S1600536812013323)
Supplement: Supplementary file 2 [file e-68-0m547-Isup2.hkl]

# 
# h,k,l, Fc-squared, Fo-squared, sigma(Fo-squared) and status flag 
# 
data_I
_shelx_title ' ak238e in C2/c (SIR97, yellow plate)' 
_shelx_refln_list_code          4 
_shelx_F_calc_maximum      382.73 
_exptl_crystal_F_000       872.00 
_reflns_d_resolution_high  0.7694 
 
loop_ 
 _symmetry_equiv_pos_as_xyz 
 'x, y, z' 
 '-x, y, -z+1/2' 
 'x+1/2, y+1/2, z' 
 '-x+1/2, y+1/2, -z+1/2' 
 '-x, -y, -z' 
 'x, -y, z-1/2' 
 '-x+1/2, -y+1/2, -z' 
 'x+1/2, -y+1/2, z-1/2' 
 
_cell_length_a     7.7264 
_cell_length_b    11.8757 
_cell_length_c    12.9471 
_cell_angle_alpha  90.000 
_cell_angle_beta   93.332 
_cell_angle_gamma  90.000 
 
_shelx_F_squared_multiplier     1.000 
 
loop_ 
 _refln_index_h 
 _refln_index_k 
 _refln_index_l 
 _refln_F_squared_calc 
 _refln_F_squared_meas 
 _refln_F_squared_sigma 
 _refln_observed_status 
   2   0   0    79171.93    81628.70   1357.63 o 
   4   0   0    66881.99    68735.90   1190.76 o 
   6   0   0    15317.64    16257.61    381.81 o 
   8   0   0     5550.10     5326.77    299.71 o 
  10   0   0    10156.86    10184.55    881.89 o 
   1   1   0    55683.14    55755.72   1113.10 o 
   3   1   0    66903.69    67660.35    786.63 o 
   5   1   0     2477.37     2346.80     81.05 o 
   7   1   0     8761.90     8716.56    190.09 o 
   9   1   0     2002.29     1861.41    215.20 o 
   0   2   0      734.08      532.17     50.43 o 
   2   2   0      507.75      512.98     26.57 o 
   4   2   0     2925.10     2934.19     77.85 o 
   6   2   0     3009.58     2964.36    113.72 o 
   8   2   0     1065.34     1288.05    158.41 o 
   1   3   0     2036.65     1923.10     45.35 o 
   3   3   0    54860.94    54482.95    689.34 o 
   5   3   0    17743.95    17645.42    269.74 o 
   7   3   0    34918.73    35197.53    576.52 o 
   9   3   0     6502.38     6084.70    321.27 o 
   0   4   0    69524.98    67749.20   1243.21 o 
   2   4   0     3038.91     3098.57     71.94 o 
   4   4   0    49481.26    48888.25    636.91 o 
   6   4   0    33998.98    34317.08    530.06 o 
   8   4   0    16036.45    16334.50    443.72 o 
   1   5   0     1798.56     1903.15     65.37 o 
   3   5   0    18724.87    18714.11    266.13 o 
   5   5   0     8846.64     8761.15    173.49 o 
   7   5   0    15251.35    15645.01    367.00 o 
   9   5   0     2952.59     3021.72    370.56 o 
   0   6   0    17221.71    15693.47    333.00 o 
   2   6   0     2599.25     2610.43     74.06 o 
   4   6   0      878.30      927.16     62.68 o 
   6   6   0       55.64       25.24     85.68 o 
   8   6   0       41.44      -13.90    180.26 o 
   1   7   0    46081.61    46124.89    627.19 o 
   3   7   0    46738.80    47168.84    614.50 o 
   5   7   0     7079.88     7212.55    162.02 o 
   7   7   0    13025.41    13353.16    340.52 o 
   0   8   0   101934.45   102394.38   1895.37 o 
   2   8   0    32476.76    33120.18    474.55 o 
   4   8   0    29023.88    29006.35    411.12 o 
   6   8   0     6307.70     6265.77    199.81 o 
   8   8   0     4070.16     4512.78    368.99 o 
   1   9   0     9691.84     9570.81    181.66 o 
   3   9   0     4239.14     4208.78    104.85 o 
   5   9   0      170.76      217.97    103.29 o 
   7   9   0      427.88      268.33    235.77 o 
   0  10   0     5952.88     5913.41    200.18 o 
   2  10   0     2041.17     2032.62     93.81 o 
   4  10   0     6198.15     6486.23    162.05 o 
   6  10   0     3522.53     3721.20    209.84 o 
   1  11   0     7120.85     6988.84    164.86 o 
   3  11   0    14554.28    14196.29    410.99 o 
   5  11   0    10158.54    10051.95    301.34 o 
   7  11   0    15814.45    15087.90    937.57 o 
   0  12   0     5718.89     5538.44    256.16 o 
   2  12   0     3264.58     3519.12    169.00 o 
   4  12   0    12235.12    12262.86    351.84 o 
   6  12   0     7230.51     6659.44    371.32 o 
   1  13   0      170.52      262.06    162.31 o 
   3  13   0      301.62      268.77    164.18 o 
   5  13   0      795.42     1250.08    253.39 o 
   0  14   0     7739.74     8072.86    430.00 o 
   2  14   0     3091.88     2601.56    211.21 o 
   4  14   0     2811.80     2869.90    389.27 o 
   1  15   0    12856.58    12033.05    399.06 o 
  -9   1   1     2194.81     1930.58    223.96 o 
  -7   1   1    22990.14    23041.08    372.51 o 
  -5   1   1    13768.67    14102.37    216.20 o 
  -3   1   1    67435.52    68831.99    796.03 o 
  -1   1   1    92091.86    91728.02   1603.17 o 
   1   1   1    46315.16    49936.73    675.41 o 
   3   1   1    27212.22    27355.82    376.97 o 
   5   1   1    12416.50    12682.24    218.18 o 
   7   1   1    15117.96    15744.25    271.92 o 
   9   1   1     2705.64     2846.25    240.65 o 
  -8   2   1    13306.49    13630.32    313.94 o 
  -6   2   1    22182.94    22421.77    340.38 o 
  -4   2   1    64523.96    64601.05    760.72 o 
  -2   2   1    18277.70    18098.64    230.97 o 
   0   2   1   114701.03   113938.05   1762.08 o 
   2   2   1    68077.78    66163.32    869.49 o 
   4   2   1    74824.38    75103.98    924.20 o 
   6   2   1    19051.87    19103.09    293.26 o 
   8   2   1    17272.50    17053.54    379.96 o 
  -9   3   1     2486.83     2179.49    321.74 o 
  -7   3   1    14850.17    14562.21    301.93 o 
  -5   3   1     5058.81     5011.46    110.75 o 
  -3   3   1    15607.35    14155.64    188.67 o 
  -1   3   1    14936.91    13899.19    195.57 o 
   1   3   1     8996.24     9269.49    140.04 o 
   3   3   1    21472.69    20614.56    287.89 o 
   5   3   1    13875.70    14252.85    231.64 o 
   7   3   1    12695.85    12940.12    283.74 o 
   9   3   1     2620.34     2255.84    265.76 o 
  -8   4   1      206.95      618.25    206.75 o 
  -6   4   1      452.54      378.52    124.61 o 
  -4   4   1     1103.22      999.40     54.44 o 
  -2   4   1     1060.26     1004.91     42.18 o 
   0   4   1     4389.92     4211.50     78.98 o 
   2   4   1     1274.17     1137.25     43.02 o 
   4   4   1     2938.73     2785.90     93.84 o 
   6   4   1      141.20      157.29     77.33 o 
   8   4   1      393.16      290.70    164.77 o 
  -9   5   1     2978.55     2845.76    486.01 o 
  -7   5   1    20485.32    21046.44    441.10 o 
  -5   5   1     9629.42     9232.21    166.29 o 
  -3   5   1    46791.52    45048.77    586.56 o 
  -1   5   1    32093.96    32408.38    440.66 o 
   1   5   1    31528.17    30416.94    417.31 o 
   3   5   1    24467.11    24064.33    352.30 o 
   5   5   1    12948.33    13155.71    243.45 o 
   7   5   1    21198.43    21536.91    460.26 o 
   9   5   1     4186.40     3622.24    388.62 o 
  -8   6   1     7775.80     8053.44    538.10 o 
  -6   6   1    16120.44    15963.29    371.95 o 
  -4   6   1    43339.40    43436.44    525.74 o 
  -2   6   1    27990.50    28094.46    396.68 o 
   0   6   1    84031.04    83287.77   1087.17 o 
   2   6   1    27765.74    28344.53    402.62 o 
   4   6   1    38505.27    38802.96    554.76 o 
   6   6   1    10908.95    11011.86    240.42 o 
   8   6   1    10801.08     9936.56    395.58 o 
  -7   7   1     3503.98     3540.85    188.39 o 
  -5   7   1     3242.30     3292.49    100.44 o 
  -3   7   1    16141.20    15987.95    257.84 o 
  -1   7   1    17472.60    17976.17    271.59 o 
   1   7   1    11002.09    11094.23    186.78 o 
   3   7   1     6796.47     6748.80    130.89 o 
   5   7   1     1488.27     1548.79    114.55 o 
   7   7   1     1803.46     1741.81    173.49 o 
  -8   8   1     1558.08     1771.44    275.20 o 
  -6   8   1     2888.60     2766.59    176.29 o 
  -4   8   1     2372.45     2266.03     74.25 o 
  -2   8   1      963.68      992.73     78.05 o 
   0   8   1     5381.75     5344.29    119.34 o 
   2   8   1     2639.99     2832.74     90.58 o 
   4   8   1     9873.46     9482.85    190.80 o 
   6   8   1     1714.23     1580.55    153.65 o 
   8   8   1     1055.76     1173.00    554.85 o 
  -7   9   1    16428.15    17241.67    483.00 o 
  -5   9   1    10052.42    10017.19    212.38 o 
  -3   9   1    34684.98    34850.86    617.20 o 
  -1   9   1    17662.48    18019.42    285.40 o 
   1   9   1    25722.39    26103.02    409.76 o 
   3   9   1    24238.74    24175.47    350.20 o 
   5   9   1     9307.30     9441.78    249.83 o 
   7   9   1    15352.57    15745.50    703.93 o 
  -6  10   1    10891.44    11105.61    353.91 o 
  -4  10   1    13020.25    13176.31    276.23 o 
  -2  10   1     7015.54     7314.56    186.40 o 
   0  10   1    24354.34    23943.43    394.83 o 
   2  10   1     9464.52     9528.50    193.08 o 
   4  10   1    24285.91    24297.19    575.80 o 
   6  10   1    10174.66    10048.21    310.38 o 
  -7  11   1     1379.72      545.06    753.69 o 
  -5  11   1      437.22      321.60    169.53 o 
  -3  11   1      113.84       56.73    106.46 o 
  -1  11   1       42.36       47.59     89.99 o 
   1  11   1      570.31      643.25     83.43 o 
   3  11   1     3604.32     3312.13    154.50 o 
   5  11   1     2496.17     2576.79    191.80 o 
  -6  12   1     1887.72     2195.60    262.63 o 
  -4  12   1     3156.30     3487.47    148.75 o 
  -2  12   1     3601.61     3498.11    179.30 o 
   0  12   1     9318.91     9383.07    286.11 o 
   2  12   1     1665.98     1777.75    122.05 o 
   4  12   1     4592.68     4325.22    300.36 o 
   6  12   1      810.60      680.02    361.14 o 
  -5  13   1     4427.61     4614.34    375.40 o 
  -3  13   1    18573.97    17962.26    618.65 o 
  -1  13   1     9364.65     9043.17    342.68 o 
   1  13   1    13798.44    14274.42    394.17 o 
   3  13   1    10836.35    10236.87    337.09 o 
   5  13   1     3281.27     2864.70    248.46 o 
  -4  14   1     6651.61     6768.31    374.39 o 
  -2  14   1     8615.54     8083.86    310.23 o 
   0  14   1    14293.23    14093.92    399.91 o 
   2  14   1     2868.45     2713.26    193.40 o 
   4  14   1     4677.94     4749.16    371.91 o 
  -1  15   1      873.36      739.55    263.76 o 
   1  15   1      419.35      392.50    163.32 o 
 -10   0   2     6669.51     6286.37    632.37 o 
  -8   0   2     9035.94     8668.01    351.57 o 
  -6   0   2    48094.09    48077.50    910.63 o 
  -4   0   2    76518.47    76968.32   1227.57 o 
  -2   0   2   115527.65   112529.20   1792.54 o 
   0   0   2    97775.73    94726.02   1698.24 o 
   2   0   2     1353.88     1277.09     86.62 o 
   4   0   2    46716.31    47573.64    959.26 o 
   6   0   2     7451.04     7867.87    294.64 o 
   8   0   2    18946.40    19037.79   1411.50 o 
  -9   1   2     1773.10     1467.54    269.86 o 
  -7   1   2    11599.92    11609.36    243.23 o 
  -5   1   2    19832.75    19545.18    265.87 o 
  -3   1   2    94650.37    93880.21   1041.25 o 
  -1   1   2    30846.11    31764.51    402.83 o 
   1   1   2    62353.05    60824.23    841.56 o 
   3   1   2     4783.92     5340.94    127.45 o 
   5   1   2     2766.48     2746.63    108.41 o 
   7   1   2    14151.70    14021.76    262.68 o 
   9   1   2     4148.20     3994.28    277.88 o 
  -8   2   2      325.88      295.83    136.34 o 
  -6   2   2       73.11       55.80     69.96 o 
  -4   2   2     1220.18     1053.50     53.49 o 
  -2   2   2     5016.02     4550.78     78.42 o 
   0   2   2      132.75       15.12     18.86 o 
   2   2   2      353.79      291.03     36.65 o 
   4   2   2     3457.15     3212.64     97.68 o 
   6   2   2      299.66      241.09     80.49 o 
   8   2   2      121.10      -39.23    145.50 o 
  -9   3   2     8116.85     7938.55    411.15 o 
  -7   3   2    16441.61    16424.35    308.14 o 
  -5   3   2     4459.91     4552.91    103.68 o 
  -3   3   2    32615.22    33068.85    414.65 o 
  -1   3   2     9256.29     9415.36    138.96 o 
   1   3   2   112062.03   110560.41   1359.83 o 
   3   3   2    68761.16    65082.61    859.21 o 
   5   3   2    21086.28    21393.77    319.75 o 
   7   3   2    19307.64    19224.30    352.81 o 
   9   3   2     1624.02     1955.18    290.25 o 
  -8   4   2    15160.86    15197.61    458.36 o 
  -6   4   2    25873.66    25972.55    388.75 o 
  -4   4   2    15331.48    15328.25    211.60 o 
  -2   4   2    18507.56    17713.66    240.03 o 
   0   4   2    91352.59    90173.35   1098.56 o 
   2   4   2    46971.06    48693.31    651.12 o 
   4   4   2   131763.77   132701.58   1644.32 o 
   6   4   2    24555.45    24453.42    392.90 o 
   8   4   2    15374.42    15569.53    596.39 o 
  -9   5   2     3387.23     3532.79    594.76 o 
  -7   5   2     6763.36     6364.40    214.31 o 
  -5   5   2     1794.99     1728.83     74.21 o 
  -3   5   2     4261.43     4120.42     85.12 o 
  -1   5   2     3338.86     3381.99     68.71 o 
   1   5   2    33605.77    33431.64    456.11 o 
   3   5   2    20718.80    20527.99    311.47 o 
   5   5   2    12605.06    12670.89    244.14 o 
   7   5   2     6592.23     6808.27    248.67 o 
   9   5   2      304.08      172.49    273.88 o 
  -8   6   2      272.08      723.20    330.25 o 
  -6   6   2     4810.86     4993.06    147.17 o 
  -4   6   2     7816.80     7506.86    129.22 o 
  -2   6   2     5693.84     5590.55    104.81 o 
   0   6   2     9661.97     9269.54    144.68 o 
   2   6   2      170.92      188.45     55.45 o 
   4   6   2     1783.27     1787.01     86.03 o 
   6   6   2     1785.73     1459.56    118.68 o 
   8   6   2     1969.57     1906.70    253.57 o 
  -7   7   2    14498.17    13594.82    425.66 o 
  -5   7   2    13504.20    13439.30    217.60 o 
  -3   7   2    71306.55    71930.91    909.52 o 
  -1   7   2    28627.12    29039.25    387.97 o 
   1   7   2    33847.91    33696.84    472.62 o 
   3   7   2    12556.12    12044.50    212.32 o 
   5   7   2     3768.01     3763.97    129.31 o 
   7   7   2    13098.06    13344.99    382.44 o 
  -8   8   2     4149.36     3716.83    316.84 o 
  -6   8   2    19896.05    20246.84    374.59 o 
  -4   8   2    37910.11    37804.63    496.92 o 
  -2   8   2    34928.47    35787.66    478.46 o 
   0   8   2    39872.06    39232.29    515.65 o 
   2   8   2     4538.83     4529.19    110.61 o 
   4   8   2    14299.81    14307.80    258.02 o 
   6   8   2     3939.49     3967.04    197.46 o 
   8   8   2    10202.90     9971.25    424.48 o 
  -7   9   2     2481.74     2680.77    252.65 o 
  -5   9   2     4961.97     4923.06    146.45 o 
  -3   9   2     9572.62     9321.92    173.40 o 
  -1   9   2     6212.30     6239.54    126.77 o 
   1   9   2     2643.60     2593.30     95.11 o 
   3   9   2      187.42       42.78     62.54 o 
   5   9   2     1233.91     1081.73    136.72 o 
   7   9   2     2097.11     2429.48    290.45 o 
  -6  10   2     2877.43     2862.19    188.15 o 
  -4  10   2     1257.79     1195.13     87.31 o 
  -2  10   2      292.45      354.46     66.36 o 
   0  10   2     6797.03     6559.61    136.50 o 
   2  10   2     2361.85     2573.46    104.96 o 
   4  10   2     8026.45     7862.11    220.75 o 
   6  10   2     2458.98     2754.33    231.37 o 
  -7  11   2    11425.23    10576.16    546.23 o 
  -5  11   2     2739.61     2832.68    148.17 o 
  -3  11   2    16024.22    15727.44    349.81 o 
  -1  11   2    10272.18    10093.08    244.74 o 
   1  11   2    24962.35    25902.33    574.23 o 
   3  11   2    26917.41    26348.57    779.93 o 
   5  11   2    13033.82    12894.06    449.75 o 
  -6  12   2     4976.00     4932.80    323.77 o 
  -4  12   2     5335.52     5252.62    180.70 o 
  -2  12   2     3565.60     3428.86    146.78 o 
   0  12   2    16075.18    16054.69    446.12 o 
   2  12   2    14218.56    13974.87    579.25 o 
   4  12   2    19109.22    19901.00    519.64 o 
   6  12   2     6410.44     5722.86    307.17 o 
  -5  13   2       29.48      483.68    245.28 o 
  -3  13   2       63.35       22.47    207.33 o 
  -1  13   2       49.99      481.06    151.87 o 
   1  13   2      464.53      484.99    157.63 o 
   3  13   2      934.78      785.95    202.21 o 
   5  13   2     1324.74     1432.61    247.09 o 
  -4  14   2     5171.30     5172.58    338.29 o 
  -2  14   2     3057.15     2839.52    210.80 o 
   0  14   2     5615.46     5283.86    236.90 o 
   2  14   2      955.83     1016.78    206.45 o 
  -1  15   2     7897.85     7277.94    351.22 o 
   1  15   2     5752.91     5539.82    358.28 o 
  -9   1   3     5952.77     6013.29    406.15 o 
  -7   1   3    18993.56    18912.74    358.81 o 
  -5   1   3     6465.58     6646.53    121.41 o 
  -3   1   3    58046.18    57451.18    655.64 o 
  -1   1   3    10374.65     9751.32    167.73 o 
   1   1   3    32073.88    31509.99    452.51 o 
   3   1   3    22393.37    21890.67    341.05 o 
   5   1   3    11688.83    11652.80    226.03 o 
   7   1   3    10915.63    10742.95    230.44 o 
   9   1   3     2979.51     2804.30    355.81 o 
  -8   2   3     5804.49     5637.88    225.69 o 
  -6   2   3    42728.63    42523.99    546.10 o 
  -4   2   3    45201.71    45221.13    534.67 o 
  -2   2   3    44975.34    46342.23    566.54 o 
   0   2   3   146483.16   142922.50   1860.33 o 
   2   2   3    21382.61    22027.41    317.03 o 
   4   2   3    59113.21    60430.07    840.53 o 
   6   2   3    15113.12    15925.48    290.69 o 
   8   2   3    18651.16    17796.40    718.95 o 
  -9   3   3     4627.55     4406.26    435.36 o 
  -7   3   3     9394.27     9027.85    236.38 o 
  -5   3   3     2774.32     2930.78     85.82 o 
  -3   3   3    35310.86    34625.09    435.36 o 
  -1   3   3    12509.48    12595.41    162.85 o 
   1   3   3    60022.13    60465.54    788.40 o 
   3   3   3    39462.18    39871.86    525.95 o 
   5   3   3    12330.79    12411.62    217.97 o 
   7   3   3     8994.75     8748.38    211.77 o 
   9   3   3     1664.20     1413.16    249.34 o 
  -8   4   3       96.72       53.11    165.10 o 
  -6   4   3     1590.04     1630.70     85.68 o 
  -4   4   3     4294.79     4466.85     88.41 o 
  -2   4   3     2607.21     2638.17     66.54 o 
   0   4   3     1171.28     1359.92     41.29 o 
   2   4   3      988.25      879.51     40.49 o 
   4   4   3      607.90      775.94     76.31 o 
   6   4   3      408.61      373.54     74.78 o 
   8   4   3     1524.01     1551.93    299.05 o 
  -9   5   3     6782.17     7314.55   1244.63 o 
  -7   5   3    20384.81    21167.76    392.70 o 
  -5   5   3     7936.33     7958.96    140.90 o 
  -3   5   3    50276.99    49792.88    611.73 o 
  -1   5   3    24624.98    26239.13    362.15 o 
   1   5   3    58020.76    58560.86    744.03 o 
   3   5   3    37515.32    37326.39    526.41 o 
   5   5   3    23634.73    23330.63    383.87 o 
   7   5   3    15466.98    15740.92    421.55 o 
   9   5   3     3298.67     3731.96    340.62 o 
  -8   6   3     5157.57     4897.64    483.69 o 
  -6   6   3    30334.39    30479.68    469.25 o 
  -4   6   3    30934.95    31017.92    407.08 o 
  -2   6   3    32819.33    33070.99    432.80 o 
   0   6   3    55461.70    56404.20    749.70 o 
   2   6   3    10577.42    10583.00    182.02 o 
   4   6   3    34835.82    34434.81    507.62 o 
   6   6   3    10146.70    10124.73    255.86 o 
   8   6   3    14338.31    14389.97    505.65 o 
  -7   7   3     4043.05     3956.38    170.97 o 
  -5   7   3     5132.90     5051.04    113.89 o 
  -3   7   3    16660.66    16788.97    265.33 o 
  -1   7   3     1453.53     1386.99     52.21 o 
   1   7   3     3996.62     3988.46     97.79 o 
   3   7   3     1776.43     1671.09     79.70 o 
   5   7   3      964.17     1251.96    108.29 o 
   7   7   3     4367.22     4341.34    248.24 o 
  -8   8   3      328.70      -10.51    293.82 o 
  -6   8   3     1588.01     1492.80     98.71 o 
  -4   8   3     2779.81     2756.32     90.20 o 
  -2   8   3     2503.20     2529.41     77.06 o 
   0   8   3     5224.46     5094.36    115.17 o 
   2   8   3     4094.52     4050.77    111.45 o 
   4   8   3     3303.26     3174.82    113.11 o 
   6   8   3      356.71      358.11    140.21 o 
   8   8   3     1651.81     1117.28    347.39 o 
  -7   9   3    13179.93    13104.21    401.54 o 
  -5   9   3     5640.76     5697.34    156.85 o 
  -3   9   3    24197.47    24159.19    349.69 o 
  -1   9   3    12761.20    13046.55    209.24 o 
   1   9   3    33078.18    32937.32    477.88 o 
   3   9   3    16625.90    16103.87    283.15 o 
   5   9   3    11842.92    11470.25    308.36 o 
   7   9   3     8316.61     7765.89    454.93 o 
  -6  10   3     9936.36     9930.15    292.66 o 
  -4  10   3     8971.63     8921.82    195.93 o 
  -2  10   3    15280.54    15455.67    248.27 o 
   0  10   3    29878.13    30168.35    447.90 o 
   2  10   3    14431.28    14108.58    264.79 o 
   4  10   3    25316.11    24894.80    560.21 o 
   6  10   3     4928.02     4570.71    273.26 o 
  -5  11   3      208.32      116.64    113.03 o 
  -3  11   3     1292.50     1418.82    109.99 o 
  -1  11   3     1260.73     1241.02     80.59 o 
   1  11   3     5543.52     5398.83    155.68 o 
   3  11   3     3510.61     3434.81    214.54 o 
   5  11   3      829.34      643.59    160.94 o 
  -6  12   3     4056.09     3958.55    306.00 o 
  -4  12   3     5917.48     6266.47    333.81 o 
  -2  12   3     5241.05     4925.14    175.76 o 
   0  12   3     3739.16     3693.23    187.26 o 
   2  12   3     1314.09     1264.29    157.08 o 
   4  12   3     3294.08     3362.23    229.79 o 
  -5  13   3     6888.56     5733.32    593.53 o 
  -3  13   3    15951.17    16295.94    510.16 o 
  -1  13   3     7533.88     7357.33    262.21 o 
   1  13   3    14523.95    14839.32    586.22 o 
   3  13   3     7057.51     6950.67    286.56 o 
  -2  14   3     6305.20     6560.55    319.47 o 
   0  14   3     4929.59     4735.68    228.59 o 
   2  14   3     1837.47     2078.44    220.72 o 
  -1  15   3       33.46       73.05    231.01 o 
   1  15   3      175.72      213.86    229.01 o 
  -8   0   4    14846.38    14462.84    458.81 o 
  -6   0   4    56801.88    56146.70    942.94 o 
  -4   0   4    51934.99    51106.85    823.75 o 
  -2   0   4    52625.32    49947.44   1458.80 o 
   0   0   4    36397.83    34200.41    841.62 o 
   2   0   4    15711.12    15512.06    355.36 o 
   4   0   4    61962.59    63135.66   1246.56 o 
   6   0   4    19454.18    20714.52    558.33 o 
   8   0   4    31115.26    31426.90   1063.49 o 
  -9   1   4     6076.38     6583.67    477.34 o 
  -7   1   4    23968.08    23742.59    418.20 o 
  -5   1   4    19102.94    18879.70    264.70 o 
  -3   1   4    31603.13    31803.70    373.06 o 
  -1   1   4     1942.88     2013.98     46.81 o 
   1   1   4    11796.39    11549.76    188.77 o 
   3   1   4     9635.11     9796.46    192.13 o 
   5   1   4    25166.44    25633.79    421.11 o 
   7   1   4    17849.23    18067.80    498.14 o 
   9   1   4     4723.04     4687.84    350.38 o 
  -8   2   4       23.25     -142.32    142.32 o 
  -6   2   4       96.75      101.06     66.52 o 
  -4   2   4       12.21       20.05     36.73 o 
  -2   2   4     7738.11     7806.35    119.53 o 
   0   2   4    11686.04    11367.56    164.37 o 
   2   2   4     2354.52     2163.70     69.49 o 
   4   2   4      555.12      656.98     76.28 o 
   6   2   4      733.27      666.06    104.43 o 
   8   2   4       32.87     -121.56    211.10 o 
  -9   3   4     4458.31     4566.30    390.60 o 
  -7   3   4     9730.34     9717.34    223.10 o 
  -5   3   4     7491.86     7718.48    145.57 o 
  -3   3   4    48760.84    48175.66    568.50 o 
  -1   3   4    30985.66    32545.43    394.51 o 
   1   3   4   110698.01   107200.91   1325.04 o 
   3   3   4    22420.69    22461.59    342.54 o 
   5   3   4    14212.41    14681.24    277.38 o 
   7   3   4     7565.78     7446.41    374.34 o 
   9   3   4     1751.03     1227.85    637.41 o 
  -8   4   4     2598.09     2292.61    409.30 o 
  -6   4   4    13966.63    13737.19    227.45 o 
  -4   4   4    20132.74    20339.08    281.45 o 
  -2   4   4    71983.53    71716.59    854.58 o 
   0   4   4   131920.31   131411.50   1733.63 o 
   2   4   4    60653.51    62525.72    888.20 o 
   4   4   4    46099.12    46354.84    623.94 o 
   6   4   4     3060.13     3389.67    135.26 o 
   8   4   4     8343.91     8632.67    507.16 o 
  -9   5   4     1466.29     1233.82    357.84 o 
  -7   5   4     3411.66     3435.58    146.38 o 
  -5   5   4      979.96      984.96     67.40 o 
  -3   5   4    18367.01    17480.17    278.89 o 
  -1   5   4    26646.40    27649.93    391.32 o 
   1   5   4    32083.79    30581.17    442.21 o 
   3   5   4    12820.92    12668.33    201.82 o 
   5   5   4     5058.56     5065.09    142.04 o 
   7   5   4      950.08      392.12    232.43 o 
   9   5   4      971.30     1311.27    388.48 o 
  -8   6   4     1011.28      978.14    209.61 o 
  -6   6   4     3849.39     3743.69    121.35 o 
  -4   6   4      697.77      647.61     59.57 o 
  -2   6   4     3304.07     3436.62     88.13 o 
   0   6   4      365.20      342.78     32.60 o 
   2   6   4       61.22        2.67     48.33 o 
   4   6   4     6861.63     6606.62    156.53 o 
   6   6   4      989.96      958.00    189.61 o 
   8   6   4     1688.96     2182.81    277.03 o 
  -7   7   4    22329.34    22455.32    743.68 o 
  -5   7   4    20451.18    20932.30    306.80 o 
  -3   7   4    35913.47    37009.64    490.00 o 
  -1   7   4     2672.55     2716.76     76.65 o 
   1   7   4    24327.99    24841.30    363.25 o 
   3   7   4    11385.41    11264.39    207.78 o 
   5   7   4    22166.58    22413.86    427.58 o 
   7   7   4    20829.24    20783.62    587.16 o 
  -8   8   4     8047.48     8385.59    393.21 o 
  -6   8   4    29824.03    29867.00    448.65 o 
  -4   8   4    21741.26    22075.15    313.92 o 
  -2   8   4    16349.92    16078.37    254.63 o 
   0   8   4    15994.76    15972.73    285.80 o 
   2   8   4     7407.83     7706.40    158.08 o 
   4   8   4    25446.60    24672.08    395.79 o 
   6   8   4    12517.25    12836.33    439.27 o 
   8   8   4    15253.75    13845.10    509.68 o 
  -7   9   4     4102.41     4528.33    239.70 o 
  -5   9   4     1930.32     2090.56    101.32 o 
  -3   9   4     3708.53     3946.76    105.76 o 
  -1   9   4      965.13     1008.26     67.49 o 
   1   9   4      219.71      334.72     61.35 o 
   3   9   4     1892.26     1954.36     99.31 o 
   5   9   4     3758.24     3765.80    187.84 o 
   7   9   4     1891.47     2197.73    270.02 o 
  -6  10   4     1730.38     1535.74    146.41 o 
  -4  10   4      906.34      984.99     92.47 o 
  -2  10   4    10132.64     9991.85    207.52 o 
   0  10   4    11654.65    11512.71    215.89 o 
   2  10   4     3235.98     2976.52    121.30 o 
   4  10   4     5591.95     5634.74    214.51 o 
   6  10   4       76.15      557.59    206.14 o 
  -5  11   4     4591.14     4406.28    192.21 o 
  -3  11   4    23497.13    24429.37    451.51 o 
  -1  11   4    12491.41    12570.70    272.07 o 
   1  11   4    34071.54    33484.59    793.49 o 
   3  11   4    12342.57    12361.11    319.52 o 
   5  11   4     6931.96     6859.10    314.05 o 
  -4  12   4     5186.50     5240.64    400.61 o 
  -2  12   4    12197.54    12655.84    314.43 o 
   0  12   4    22618.09    22989.05    474.70 o 
   2  12   4    11227.42    10791.27    293.28 o 
   4  12   4     9669.97     9001.08    328.60 o 
  -3  13   4      761.64      586.61    167.82 o 
  -1  13   4     2653.66     2705.61    199.61 o 
   1  13   4     1539.78     1628.02    214.16 o 
   3  13   4      910.21      905.13    207.46 o 
  -2  14   4     2790.02     2439.37    215.10 o 
   0  14   4     2780.46     2844.44    235.24 o 
   2  14   4     1077.68      519.24    203.81 o 
  -9   1   5     9446.17     9714.30    552.64 o 
  -7   1   5    13497.10    13693.88    284.57 o 
  -5   1   5    17233.72    17256.41    242.72 o 
  -3   1   5    53611.75    53483.57    711.40 o 
  -1   1   5    12415.26    12435.40    225.33 o 
   1   1   5    52077.11    50902.94    723.61 o 
   3   1   5    14547.56    14826.73    260.19 o 
   5   1   5    21724.34    22521.37    384.89 o 
   7   1   5    12232.99    12260.16    465.60 o 
   9   1   5     5601.02     5319.18    325.61 o 
  -8   2   5     7357.41     7595.71    361.03 o 
  -6   2   5    39973.53    38834.91    490.62 o 
  -4   2   5    16430.58    15740.43    220.52 o 
  -2   2   5    68088.48    66701.72    904.36 o 
   0   2   5    65283.47    64612.92    854.60 o 
   2   2   5    40600.97    41153.68    568.76 o 
   4   2   5    54886.69    54397.23    774.55 o 
   6   2   5     9499.16     9624.41    220.69 o 
   8   2   5    16476.56    17161.34    518.91 o 
  -9   3   5     2343.64     3246.41    565.25 o 
  -7   3   5     3664.41     3768.50    160.19 o 
  -5   3   5     7674.86     7762.18    128.76 o 
  -3   3   5    24581.12    24315.18    314.45 o 
  -1   3   5    12386.79    13078.44    188.00 o 
   1   3   5    40299.25    40537.73    554.75 o 
   3   3   5     3688.11     3705.15    106.77 o 
   5   3   5     7272.54     7640.74    193.78 o 
   7   3   5     3440.82     3489.03    237.25 o 
   9   3   5     1283.50     1040.55    361.88 o 
  -8   4   5      120.96      -67.57    262.71 o 
  -6   4   5     2225.85     2215.95     93.45 o 
  -4   4   5      126.25      167.82     45.45 o 
  -2   4   5       31.39      -28.07     28.07 o 
   0   4   5     3337.73     3373.00     95.86 o 
   2   4   5      872.82      785.83     49.11 o 
   4   4   5     1651.61     1787.34     97.09 o 
   6   4   5     1000.68     1067.95    106.21 o 
   8   4   5      329.92      184.55    213.16 o 
  -9   5   5     6637.15     6216.78    464.64 o 
  -7   5   5     9875.49     9640.71    255.38 o 
  -5   5   5    11414.72    11495.22    188.60 o 
  -3   5   5    48026.08    49285.98    635.99 o 
  -1   5   5    12952.77    13699.89    187.17 o 
   1   5   5    39345.14    38593.66    506.19 o 
   3   5   5    13531.82    13607.85    218.72 o 
   5   5   5    15870.43    15551.34    292.58 o 
   7   5   5     7724.76     7956.82    297.16 o 
  -8   6   5     7830.41     8235.64    510.07 o 
  -6   6   5    30504.61    30053.36    506.50 o 
  -4   6   5    14561.91    14816.82    222.44 o 
  -2   6   5    35840.41    35985.87    476.61 o 
   0   6   5    31118.45    31098.81    413.43 o 
   2   6   5    25092.51    25292.92    373.54 o 
   4   6   5    41323.49    41612.36    804.59 o 
   6   6   5     9779.82     9466.86    343.40 o 
   8   6   5    13941.82    13391.71    479.45 o 
  -7   7   5     5297.97     5088.56    234.86 o 
  -5   7   5     6149.46     6151.86    155.67 o 
  -3   7   5     3729.92     3753.17    103.22 o 
  -1   7   5     1495.28     1403.25     62.08 o 
   1   7   5    10805.74    10908.18    179.88 o 
   3   7   5     3113.68     3109.21    105.37 o 
   5   7   5     9219.86     8695.48    294.48 o 
   7   7   5     4850.46     4646.25    315.50 o 
  -8   8   5      199.24      377.94    205.80 o 
  -6   8   5     3992.39     3913.27    164.49 o 
  -4   8   5     1374.87     1540.98     90.09 o 
  -2   8   5     3535.78     3577.84     95.20 o 
   0   8   5    10288.10    10222.88    174.15 o 
   2   8   5     3079.14     3142.05    101.55 o 
   4   8   5     2408.94     2176.85    121.97 o 
   6   8   5     1085.65     1285.36    214.48 o 
  -7   9   5     9379.27     9127.71    357.83 o 
  -5   9   5     9943.26     9767.96    223.00 o 
  -3   9   5    36034.72    37696.90    623.07 o 
  -1   9   5    14655.88    15258.08    251.79 o 
   1   9   5    29473.02    30485.09    431.70 o 
   3   9   5    10247.65     9903.79    260.93 o 
   5   9   5    12102.08    12303.61    495.20 o 
   7   9   5     7470.27     7090.56    372.48 o 
  -6  10   5     9793.49     9494.05    306.42 o 
  -4  10   5     8798.55     8971.40    223.44 o 
  -2  10   5    22878.77    23813.70    503.00 o 
   0  10   5    19135.59    19323.47    321.17 o 
   2  10   5    11736.01    11157.20    290.99 o 
   4  10   5    12146.31    12104.60    332.77 o 
   6  10   5     2334.71     2371.11    252.16 o 
  -5  11   5      490.21      336.64    173.46 o 
  -3  11   5     1099.79     1292.25    121.47 o 
  -1  11   5     2894.33     2828.91    126.44 o 
   1  11   5     4264.55     4059.19    158.38 o 
   3  11   5      223.63       97.74    124.28 o 
   5  11   5      229.99      -36.13    167.21 o 
  -4  12   5      995.63     1439.01    237.16 o 
  -2  12   5     1181.52     1323.41    146.78 o 
   0  12   5     2927.21     3189.69    251.24 o 
   2  12   5     2336.40     2352.72    144.99 o 
   4  12   5     4623.22     4545.31    265.97 o 
  -3  13   5    11943.53    12179.38    429.53 o 
  -1  13   5     4796.03     4378.08    284.85 o 
   1  13   5    12497.55    12590.39    377.30 o 
   3  13   5     6724.93     6174.69    270.86 o 
  -2  14   5     4520.05     4660.27    281.47 o 
   0  14   5     3765.19     3706.73    276.16 o 
   2  14   5     4248.64     4243.32    445.87 o 
  -8   0   6    11805.86    12015.60    790.46 o 
  -6   0   6    41742.09    40999.92    698.67 o 
  -4   0   6     6753.48     6896.10    136.92 o 
  -2   0   6    26145.92    23811.69    554.01 o 
   0   0   6    29925.76    28858.29    544.27 o 
   2   0   6    53275.68    55968.33   1266.17 o 
   4   0   6    87141.45    90689.06   1818.57 o 
   6   0   6    20529.95    21119.37    564.51 o 
   8   0   6    17344.98    18832.06    769.93 o 
  -9   1   6     9740.98    10930.75    635.20 o 
  -7   1   6     8321.42     8123.25    188.51 o 
  -5   1   6     4566.80     4449.58     86.75 o 
  -3   1   6    14375.71    14361.79    210.59 o 
  -1   1   6     3590.19     3887.13     85.47 o 
   1   1   6    55573.72    54835.97    846.68 o 
   3   1   6    23897.14    24506.51    384.88 o 
   5   1   6    24272.56    24533.82    452.06 o 
   7   1   6     6661.51     6891.60    312.63 o 
   9   1   6     1661.31     1239.20    249.56 o 
  -8   2   6        2.94      100.77    164.37 o 
  -6   2   6      644.88      715.41     74.39 o 
  -4   2   6     3051.12     2912.05     80.87 o 
  -2   2   6     3957.78     3632.55     81.69 o 
   0   2   6       72.85      124.41     25.88 o 
   2   2   6      190.33      179.20     48.83 o 
   4   2   6      397.72      338.04     85.56 o 
   6   2   6       25.45       80.37     96.43 o 
   8   2   6      889.76      697.45    262.18 o 
  -9   3   6     4900.59     4198.31    548.74 o 
  -7   3   6     8514.35     8306.92    203.21 o 
  -5   3   6    20154.39    19731.49    281.59 o 
  -3   3   6    61540.64    60158.64    784.46 o 
  -1   3   6    34512.87    35584.45    534.85 o 
   1   3   6    49499.77    48644.43    663.98 o 
   3   3   6     2210.04     2216.09     92.22 o 
   5   3   6     9847.74     9836.55    226.16 o 
   7   3   6     6018.32     6106.20    482.56 o 
  -8   4   6     3642.09     3338.82    251.91 o 
  -6   4   6    41502.48    41747.74    527.20 o 
  -4   4   6    34218.04    34329.86    441.87 o 
  -2   4   6    90375.41    90969.95   1304.20 o 
   0   4   6    45676.09    46718.45    596.71 o 
   2   4   6    15044.33    14955.28    227.64 o 
   4   4   6    19287.27    19314.15    331.10 o 
   6   4   6     4811.28     4820.29    192.72 o 
   8   4   6    14723.58    15582.43    596.55 o 
  -7   5   6     3013.02     2895.16    189.91 o 
  -5   5   6     8885.23     8845.70    154.14 o 
  -3   5   6    33933.24    33991.60    431.15 o 
  -1   5   6     8593.51     8574.07    127.57 o 
   1   5   6    13185.80    12574.63    201.38 o 
   3   5   6     1453.74     1613.19     90.29 o 
   5   5   6     1524.88     1483.87    102.60 o 
   7   5   6     2969.80     2788.25    225.19 o 
  -8   6   6     1051.57     1375.44    267.65 o 
  -6   6   6     1149.69     1328.21    123.17 o 
  -4   6   6      258.64      244.35     48.02 o 
  -2   6   6      707.54      747.25     41.79 o 
   0   6   6      174.39      188.55     35.45 o 
   2   6   6     8255.94     8162.30    159.16 o 
   4   6   6     6880.70     6499.44    152.09 o 
   6   6   6      731.58      697.68    141.48 o 
   8   6   6      968.99     1322.29    282.95 o 
  -7   7   6     9731.04     9517.38    354.85 o 
  -5   7   6     7198.42     7321.63    158.87 o 
  -3   7   6    14408.72    14829.11    228.01 o 
  -1   7   6    10452.73    10933.57    189.81 o 
   1   7   6    48146.24    48646.69    640.17 o 
   3   7   6    17426.09    17297.08    292.92 o 
   5   7   6    26515.20    26494.70    514.88 o 
   7   7   6     7151.17     6897.88    342.86 o 
  -8   8   6     6148.21     6289.33    411.39 o 
  -6   8   6    18541.21    19578.25    443.56 o 
  -4   8   6     3563.43     3761.28    107.32 o 
  -2   8   6    13694.38    13913.89    282.56 o 
   0   8   6    17409.34    17797.38    268.00 o 
   2   8   6    23493.86    23681.31    367.04 o 
   4   8   6    35238.88    35772.02    653.56 o 
   6   8   6    10807.68    10904.45    417.97 o 
  -7   9   6     1352.90     1429.67    278.10 o 
  -5   9   6      450.85      228.63    117.69 o 
  -3   9   6     1530.60     1471.71     92.67 o 
  -1   9   6       80.37       21.35     58.56 o 
   1   9   6     4864.98     4847.94    165.57 o 
   3   9   6     7067.46     7008.68    248.30 o 
   5   9   6     3468.86     3665.78    242.29 o 
   7   9   6     1414.24     2132.88    318.03 o 
  -6  10   6     3731.65     3686.62    224.89 o 
  -4  10   6     4678.54     4622.53    238.12 o 
  -2  10   6     7570.18     8178.54    251.19 o 
   0  10   6     1077.27     1118.21     87.32 o 
   2  10   6     1641.21     1712.61    117.56 o 
   4  10   6     1455.19     1366.36    146.85 o 
   6  10   6      493.64     1002.26    360.46 o 
  -5  11   6    11007.50    10721.01    535.24 o 
  -3  11   6    24300.88    24175.57    517.22 o 
  -1  11   6    13759.83    14354.89    286.88 o 
   1  11   6    19691.91    20144.51    392.83 o 
   3  11   6     2826.99     2520.73    183.42 o 
   5  11   6     6702.84     6493.35    304.47 o 
  -4  12   6     8624.93     7899.10    428.48 o 
  -2  12   6    18038.58    18356.25    482.51 o 
   0  12   6    11404.04    11500.90    401.38 o 
   2  12   6     4138.69     4218.74    209.15 o 
   4  12   6     3892.34     3229.24    259.03 o 
  -3  13   6     1912.73     1937.07    208.67 o 
  -1  13   6      321.58      460.46    181.47 o 
   1  13   6       63.12      180.85    181.33 o 
   3  13   6       27.03      302.55    260.59 o 
  -2  14   6     2551.22     2110.03    344.76 o 
   0  14   6     1930.41     1824.57    226.18 o 
   2  14   6     3899.38     3234.47    279.33 o 
  -9   1   7     8400.87     9190.43    999.24 o 
  -7   1   7     5208.36     4747.94    124.54 o 
  -5   1   7     9280.51     9237.48    156.02 o 
  -3   1   7    16794.69    16430.34    348.59 o 
  -1   1   7     7731.66     7281.49    199.96 o 
   1   1   7    35954.61    36123.43    535.36 o 
   3   1   7    13817.73    14366.44    276.18 o 
   5   1   7    18119.23    18471.10    370.85 o 
   7   1   7     4817.60     5286.09    274.84 o 
  -8   2   7     6874.20     6696.63    523.94 o 
  -6   2   7    38444.40    38215.44    473.60 o 
  -4   2   7    21515.99    21870.40    314.49 o 
  -2   2   7    68069.72    68515.58   1044.60 o 
   0   2   7    35607.24    35628.66    488.20 o 
   2   2   7    31678.46    31562.78    500.05 o 
   4   2   7    25867.61    25214.59    411.93 o 
   6   2   7    12639.22    12611.32    320.21 o 
   8   2   7    14690.63    15262.97    574.11 o 
  -9   3   7     5054.88     5686.39    869.89 o 
  -7   3   7     7693.59     7164.34    234.34 o 
  -5   3   7    13216.18    12768.47    213.56 o 
  -3   3   7    24806.44    25432.15    349.89 o 
  -1   3   7    18000.29    18596.45    285.09 o 
   1   3   7    18640.48    18323.70    261.97 o 
   3   3   7     6014.44     6136.81    149.16 o 
   5   3   7    10399.78    10175.02    237.52 o 
   7   3   7     3040.64     3248.35    224.56 o 
  -8   4   7      337.15      804.15    254.47 o 
  -6   4   7     1609.18     1526.71     81.31 o 
  -4   4   7       43.61       48.59     49.87 o 
  -2   4   7     4318.97     4306.82     93.51 o 
   0   4   7     1524.84     1428.54     46.58 o 
   2   4   7      478.06      447.63     46.42 o 
   4   4   7     1943.05     2172.60    112.09 o 
   6   4   7      289.06      410.00    125.37 o 
   8   4   7      264.53       21.62    245.44 o 
  -7   5   7     8323.95     8125.60    402.23 o 
  -5   5   7    18066.65    17960.84    312.80 o 
  -3   5   7    30159.08    30438.41    453.47 o 
  -1   5   7    15032.59    15546.24    209.51 o 
   1   5   7    51032.39    50684.93    731.47 o 
   3   5   7    14945.88    15236.36    265.05 o 
   5   5   7    17512.29    17234.40    350.23 o 
   7   5   7     5406.19     5704.01    343.18 o 
  -8   6   7     5105.43     5431.77    306.41 o 
  -6   6   7    20950.03    21223.12    327.06 o 
  -4   6   7     9817.88     9938.22    161.20 o 
  -2   6   7    34584.54    35329.85    444.19 o 
   0   6   7    23561.22    24493.20    320.80 o 
   2   6   7    28892.52    28778.84    616.44 o 
   4   6   7    21200.54    20828.92    353.15 o 
   6   6   7     8337.59     7511.27    404.87 o 
  -7   7   7     1986.91     1796.37    189.28 o 
  -5   7   7      642.49      610.58     72.22 o 
  -3   7   7     1957.69     1917.91     68.80 o 
  -1   7   7     4165.60     4379.65     95.77 o 
   1   7   7     6229.82     6109.49    131.94 o 
   3   7   7     4487.84     4346.69    132.31 o 
   5   7   7     5974.63     5752.64    221.48 o 
   7   7   7      706.12      860.22    276.25 o 
  -6   8   7     4032.85     4383.45    238.15 o 
  -4   8   7      903.62     1038.97     73.34 o 
  -2   8   7     8144.45     8452.89    154.40 o 
   0   8   7     1336.71     1356.16     76.37 o 
   2   8   7      177.47      262.83     73.26 o 
   4   8   7     1904.00     2031.55    135.23 o 
   6   8   7      729.14     1068.70    614.00 o 
  -7   9   7     4877.43     5188.65    285.45 o 
  -5   9   7    11476.10    12109.51    349.06 o 
  -3   9   7    16677.08    17696.31    296.01 o 
  -1   9   7     7216.52     7394.58    169.55 o 
   1   9   7    23617.34    24520.39    412.93 o 
   3   9   7     6833.13     6421.02    198.61 o 
   5   9   7    12783.32    12820.80    777.66 o 
  -6  10   7    13807.72    13281.81    551.33 o 
  -4  10   7    11017.07    11099.87    325.91 o 
  -2  10   7    21091.47    21889.33    418.06 o 
   0  10   7    10003.34     9659.19    209.48 o 
   2  10   7     9983.35    10014.03    250.97 o 
   4  10   7     8141.59     7515.13    286.18 o 
   6  10   7     4641.93     3990.70    376.28 o 
  -5  11   7     2159.26     3006.82    326.90 o 
  -3  11   7     3651.40     3747.18    223.61 o 
  -1  11   7     2627.07     2787.74    132.55 o 
   1  11   7      159.38      133.93    102.00 o 
   3  11   7       33.95       92.65    161.52 o 
   5  11   7      535.68      538.00    251.46 o 
  -4  12   7      641.53     1021.45    237.18 o 
  -2  12   7     5977.34     6239.31    293.80 o 
   0  12   7     3383.01     3185.61    216.61 o 
   2  12   7     3527.49     3167.26    297.07 o 
   4  12   7     3965.99     3475.13    300.14 o 
  -3  13   7     8821.97     9072.90    444.55 o 
  -1  13   7     6603.78     6504.83    308.02 o 
   1  13   7    16717.55    16420.21    533.28 o 
   3  13   7     5867.35     5415.01    361.24 o 
   0  14   7     4390.09     3953.72    387.50 o 
  -8   0   8     3481.11     3784.41    349.05 o 
  -6   0   8    13318.33    13152.58    492.39 o 
  -4   0   8     7014.21     7384.06    221.90 o 
  -2   0   8    77605.66    73748.09   3515.18 o 
   0   0   8    48369.00    47966.00   1043.74 o 
   2   0   8    80811.01    82853.52   1585.19 o 
   4   0   8    24823.13    26046.69    845.37 o 
   6   0   8     4290.44     3734.09    312.11 o 
   8   0   8     7535.91     7930.48    497.48 o 
  -9   1   8     5629.32     5876.26    471.75 o 
  -7   1   8     2228.74     1795.74     90.84 o 
  -5   1   8     8231.24     7928.16    162.40 o 
  -3   1   8    14264.79    13878.69    327.92 o 
  -1   1   8    25957.09    25769.53    613.28 o 
   1   1   8    49239.37    48288.40    701.46 o 
   3   1   8     9189.50     9582.05    200.78 o 
   5   1   8    12516.64    13193.24    311.04 o 
   7   1   8     1058.66     1289.65    198.00 o 
  -8   2   8       88.06       16.56    203.29 o 
  -6   2   8     1005.29     1073.28     93.72 o 
  -4   2   8      273.20      314.07     31.23 o 
  -2   2   8      293.72      302.32     49.71 o 
   0   2   8      946.67      919.66     50.80 o 
   2   2   8      164.05      158.85     54.86 o 
   4   2   8      150.10      196.29     80.49 o 
   6   2   8     1177.40     1413.76    155.47 o 
   8   2   8      753.16     1338.81    406.12 o 
  -7   3   8    13533.24    13897.43    390.31 o 
  -5   3   8    27638.11    27287.25    394.75 o 
  -3   3   8    21384.79    22039.29    362.45 o 
  -1   3   8     7258.33     7162.04    128.17 o 
   1   3   8    12484.29    12083.99    189.81 o 
   3   3   8     4581.89     4562.87    135.43 o 
   5   3   8    27225.66    28657.21    554.03 o 
   7   3   8     8681.47     8565.05    320.82 o 
  -8   4   8    11893.34    11938.22    424.60 o 
  -6   4   8    40428.22    41018.24    632.57 o 
  -4   4   8    22093.83    22463.82    327.28 o 
  -2   4   8    48017.50    48746.57    706.68 o 
   0   4   8     7259.42     7531.45    125.11 o 
   2   4   8    21121.00    21524.32    319.31 o 
   4   4   8    18251.33    18199.43    328.52 o 
   6   4   8    12893.96    12741.87    440.12 o 
   8   4   8    17537.15    15753.66    526.11 o 
  -7   5   8     4650.40     4904.92    247.76 o 
  -5   5   8    13088.16    12831.55    221.67 o 
  -3   5   8     6106.77     5967.72    122.97 o 
  -1   5   8     1372.47     1409.08     59.81 o 
   1   5   8     5251.51     5295.65    113.40 o 
   3   5   8      927.42     1019.26     75.25 o 
   5   5   8     9578.03     9490.79    302.54 o 
   7   5   8     4874.85     4710.42    313.47 o 
  -8   6   8       38.27      542.81    195.08 o 
  -6   6   8      794.15      760.66    121.97 o 
  -4   6   8      844.14      924.88     73.66 o 
  -2   6   8     5434.17     5512.09    116.58 o 
   0   6   8     9036.17     9192.66    150.55 o 
   2   6   8     6683.51     6718.34    149.28 o 
   4   6   8      319.66      112.29     93.10 o 
   6   6   8       34.65       73.41    190.83 o 
  -7   7   8     3489.86     3452.66    218.87 o 
  -5   7   8     8817.70     8878.07    215.29 o 
  -3   7   8    17435.29    17710.50    323.55 o 
  -1   7   8    20884.02    21702.59    293.05 o 
   1   7   8    36881.75    36775.99    558.18 o 
   3   7   8    11705.96    11552.47    357.21 o 
   5   7   8    14434.60    14315.74    427.38 o 
   7   7   8     1862.69     1925.23    296.71 o 
  -6   8   8     7630.71     7472.22    310.75 o 
  -4   8   8     3747.10     3735.63    105.58 o 
  -2   8   8    32066.38    32241.23    468.46 o 
   0   8   8    22741.03    23449.25    362.26 o 
   2   8   8    30048.66    29996.82    525.97 o 
   4   8   8    13848.14    13682.23    330.50 o 
   6   8   8     3078.82     2961.14    355.21 o 
  -5   9   8     1180.92     1337.37    158.23 o 
  -3   9   8     2394.79     2333.88     94.84 o 
  -1   9   8     5271.54     5447.08    134.06 o 
   1   9   8    10980.30    11041.62    244.10 o 
   3   9   8     1707.53     1664.67    138.91 o 
   5   9   8      743.04      540.52    209.91 o 
  -6  10   8     3624.69     4105.01    348.53 o 
  -4  10   8     1352.34     1458.92    163.94 o 
  -2  10   8     1971.76     1821.62    118.46 o 
   0  10   8      804.66      695.05     94.75 o 
   2  10   8     1896.94     2029.37    156.38 o 
   4  10   8     1600.88     1912.91    220.32 o 
  -5  11   8    13382.20    12827.34    519.94 o 
  -3  11   8    12679.63    13105.78    413.46 o 
  -1  11   8     4745.87     4757.87    202.08 o 
   1  11   8     8806.41     8553.08    296.80 o 
   3  11   8     4430.81     4016.11    340.13 o 
  -4  12   8     5381.60     5703.34    501.95 o 
  -2  12   8     9216.81     9593.88    380.06 o 
   0  12   8     2406.68     2207.08    215.61 o 
   2  12   8     3609.75     4146.54    279.63 o 
  -1  13   8       11.71       16.42    169.11 o 
   1  13   8       49.96      233.63    218.69 o 
  -7   1   9     3179.99     3250.70    228.72 o 
  -5   1   9    19576.73    18833.94    342.56 o 
  -3   1   9    19674.99    19535.91    439.59 o 
  -1   1   9    18793.70    18603.61    464.66 o 
   1   1   9    36196.13    36839.64    513.09 o 
   3   1   9     8926.99     9331.12    230.79 o 
   5   1   9    13266.74    14099.51    505.66 o 
   7   1   9     4241.94     4089.24    311.43 o 
  -8   2   9    10658.68    11122.38    381.37 o 
  -6   2   9    26526.56    25854.51    372.62 o 
  -4   2   9     8710.77     8768.44    222.66 o 
  -2   2   9    50832.18    51314.46   1077.35 o 
   0   2   9    17872.70    18032.02    293.58 o 
   2   2   9    32957.73    33173.56    519.69 o 
   4   2   9    24430.38    25205.07    488.43 o 
   6   2   9    11204.86    11153.25    314.31 o 
   8   2   9     8105.83     7993.96    370.72 o 
  -7   3   9     3369.70     3410.14    191.95 o 
  -5   3   9    10757.81    10563.10    179.74 o 
  -3   3   9     9528.98     9785.48    195.54 o 
  -1   3   9     3238.13     2896.40     83.82 o 
   1   3   9     9554.57     9633.76    192.67 o 
   3   3   9     3480.05     3564.76    117.41 o 
   5   3   9     7208.49     6846.82    238.00 o 
   7   3   9     3327.05     3766.35    290.72 o 
  -8   4   9      412.09      324.61    185.08 o 
  -6   4   9      196.32      239.50     81.46 o 
  -4   4   9      173.98      241.08     37.71 o 
  -2   4   9     2447.39     2450.02     64.49 o 
   0   4   9      295.50      270.01     35.56 o 
   2   4   9     2039.81     1967.56     89.01 o 
   4   4   9      556.56      394.09    104.59 o 
   6   4   9       55.60      236.22    165.64 o 
  -7   5   9     4091.74     3810.63    203.82 o 
  -5   5   9    20405.68    21029.44    363.82 o 
  -3   5   9    15342.49    15470.90    236.88 o 
  -1   5   9    14690.29    15031.25    389.73 o 
   1   5   9    22408.44    22660.59    346.50 o 
   3   5   9     4073.02     4225.24    143.95 o 
   5   5   9    11477.79    11857.50    322.01 o 
   7   5   9     4231.83     4205.89    326.51 o 
  -6   6   9    16865.88    18069.37    518.35 o 
  -4   6   9     8302.60     8563.75    185.49 o 
  -2   6   9    38481.71    39182.22    594.41 o 
   0   6   9    18157.54    18381.92    278.10 o 
   2   6   9    25884.77    25895.85    396.94 o 
   4   6   9    13872.54    13509.31    319.42 o 
   6   6   9     6924.34     7029.60    344.33 o 
  -7   7   9      613.10      814.90    148.88 o 
  -5   7   9     2096.33     2007.97    335.36 o 
  -3   7   9     6864.36     6724.46    154.62 o 
  -1   7   9     6611.33     6746.04    120.59 o 
   1   7   9     9787.79     9641.11    178.20 o 
   3   7   9     4208.29     4204.16    160.24 o 
   5   7   9     2074.25     2352.26    214.44 o 
  -6   8   9     1744.10     1672.34    334.68 o 
  -4   8   9      837.01      779.52     96.85 o 
  -2   8   9     3146.45     3138.41     92.66 o 
   0   8   9      249.23      225.62     65.01 o 
   2   8   9     4193.01     4285.29    169.96 o 
   4   8   9     2799.88     2976.49    201.98 o 
   6   8   9     1250.85     1153.91    420.52 o 
  -5   9   9    14930.77    15283.64    475.47 o 
  -3   9   9    11310.81    11282.39    282.94 o 
  -1   9   9    12276.14    12568.00    244.43 o 
   1   9   9    17590.07    17485.94    379.77 o 
   3   9   9     6786.91     6501.51    268.47 o 
   5   9   9    13640.57    14309.09   1040.78 o 
  -4  10   9     5361.02     5361.22    263.62 o 
  -2  10   9    10940.88    11753.47    350.42 o 
   0  10   9     4553.73     4603.09    269.06 o 
   2  10   9     9952.65     9911.36    370.15 o 
   4  10   9     7079.01     6438.87    330.83 o 
  -3  11   9      476.37      104.66    229.49 o 
  -1  11   9       33.06      463.56    183.75 o 
   1  11   9      127.18       51.12    168.20 o 
   3  11   9      742.14      458.90    217.28 o 
  -2  12   9     4768.35     5279.32    304.37 o 
   0  12   9     1817.96     1684.19    205.65 o 
   2  12   9     3977.42     4264.76    315.42 o 
  -1  13   9     8835.61     9201.60    693.98 o 
  -8   0  10     6992.54     7209.29    452.37 o 
  -6   0  10    28552.57    27955.08    841.55 o 
  -4   0  10    31287.91    29638.43   1632.60 o 
  -2   0  10    65856.33    66670.02   3253.58 o 
   0   0  10    29084.31    30026.44   1630.14 o 
   2   0  10    31145.11    31115.08    759.12 o 
   4   0  10     5099.19     5356.44    312.89 o 
   6   0  10    10000.82     8429.09    760.03 o 
  -7   1  10     2281.73     2329.63    216.09 o 
  -5   1  10    14336.53    14682.34    279.37 o 
  -3   1  10    21159.03    20186.29    460.44 o 
  -1   1  10    25729.61    24822.46    764.50 o 
   1   1  10    11188.17    11402.86    188.57 o 
   3   1  10     2608.35     2656.17    117.22 o 
   5   1  10     4092.76     4322.82    200.29 o 
   7   1  10     1134.89     1046.17    237.30 o 
  -8   2  10      602.66      326.29    205.46 o 
  -6   2  10      429.67      360.58     83.88 o 
  -4   2  10      125.00      173.76     63.63 o 
  -2   2  10        5.51        6.80     98.76 o 
   0   2  10      319.60      279.29     44.93 o 
   2   2  10     3018.08     3069.30    110.74 o 
   4   2  10     2860.89     3026.90    161.33 o 
   6   2  10      910.83     1059.56    218.13 o 
  -7   3  10     4111.88     4018.85    191.29 o 
  -5   3  10     9524.46     9936.12    340.32 o 
  -3   3  10     5667.72     5998.52    300.81 o 
  -1   3  10    10639.35    10483.26    181.82 o 
   1   3  10    19919.70    20200.68    316.30 o 
   3   3  10    17902.39    18401.57    329.16 o 
   5   3  10    19246.52    19380.31    554.17 o 
   7   3  10     2898.56     2374.68    310.41 o 
  -6   4  10    17633.53    17734.12    413.62 o 
  -4   4  10     5010.43     5248.58    134.24 o 
  -2   4  10    12712.42    13616.61    294.32 o 
   0   4  10     6618.27     6556.59    184.46 o 
   2   4  10    33347.71    33330.40    589.21 o 
   4   4  10    18158.53    18285.25    436.74 o 
   6   4  10    17450.25    17835.42    526.96 o 
  -7   5  10     3047.47     2828.75    176.85 o 
  -5   5  10     3513.57     3609.61    127.33 o 
  -3   5  10     1229.20     1265.73     97.15 o 
  -1   5  10     3972.56     3920.55    126.05 o 
   1   5  10     7726.50     7900.64    150.49 o 
   3   5  10     9069.97     9399.54    296.89 o 
   5   5  10    10049.59     9378.04    374.70 o 
   7   5  10     1561.79     1949.73    299.32 o 
  -6   6  10     1865.58     2061.51    168.52 o 
  -4   6  10     1272.65     1198.38     71.53 o 
  -2   6  10     3917.33     3809.39    102.27 o 
   0   6  10      300.53      348.61     52.06 o 
   2   6  10       56.81      138.49     94.13 o 
   4   6  10       49.45      260.14    133.80 o 
   6   6  10      295.41      765.66    612.03 o 
  -7   7  10     2667.77     2536.34    287.60 o 
  -5   7  10    18428.43    19302.43    540.55 o 
  -3   7  10    21126.55    21387.02    394.34 o 
  -1   7  10    24388.28    24988.28    428.66 o 
   1   7  10    17606.59    17417.46    303.56 o 
   3   7  10     3971.41     3738.21    168.95 o 
   5   7  10     6128.93     6302.31    380.42 o 
  -6   8  10    12306.56    12245.37    407.37 o 
  -4   8  10    15201.19    15415.62    456.82 o 
  -2   8  10    34976.54    36598.56    624.05 o 
   0   8  10    12771.92    12642.98    233.18 o 
   2   8  10    14186.57    14386.84    489.14 o 
   4   8  10     3492.04     3458.97    378.27 o 
  -5   9  10     2634.20     2667.20    198.84 o 
  -3   9  10     3009.28     2799.51    196.44 o 
  -1   9  10     3205.48     3127.01    267.29 o 
   1   9  10      955.74     1291.22    157.88 o 
   3   9  10       67.77       64.12    181.61 o 
   5   9  10      366.09     -211.20    235.13 o 
  -4  10  10      361.79      295.89    151.66 o 
  -2  10  10     2352.28     2198.59    171.82 o 
   0  10  10     1193.76     1038.65    171.35 o 
   2  10  10     5075.21     5221.51    280.65 o 
   4  10  10     3656.30     3728.18    474.86 o 
  -3  11  10     3062.62     3303.82    253.88 o 
  -1  11  10     5656.27     5947.08    713.86 o 
   1  11  10    11873.91    12401.87   1271.31 o 
   3  11  10     7002.08     6583.00    421.71 o 
  -2  12  10     4862.16     5233.22    401.42 o 
   0  12  10     2181.62     2125.12    263.51 o 
  -7   1  11     3831.32     3459.91    250.19 o 
  -5   1  11    16847.30    16998.66    411.22 o 
  -3   1  11     6118.12     6176.82    406.73 o 
  -1   1  11    19470.13    18446.45    518.53 o 
   1   1  11    15520.67    15744.37    242.70 o 
   3   1  11     5376.23     5470.46    184.87 o 
   5   1  11     9587.10    10291.21    440.58 o 
   7   1  11     1722.30     1666.69    487.27 o 
  -6   2  11    12734.83    12768.21    387.76 o 
  -4   2  11    15970.07    15988.94    393.01 o 
  -2   2  11    39935.25    39290.38    853.11 o 
   0   2  11     8653.34     8613.72    167.59 o 
   2   2  11    33252.65    33072.62    504.71 o 
   4   2  11    10171.88    10651.15    280.90 o 
   6   2  11     9134.89     9340.31    720.67 o 
  -7   3  11     2037.72     1959.91    153.31 o 
  -5   3  11     7597.98     7830.91    241.18 o 
  -3   3  11     1840.24     2071.35    109.27 o 
  -1   3  11     8069.80     7586.38    218.52 o 
   1   3  11    10354.37    10237.55    177.78 o 
   3   3  11     5716.96     5984.47    211.44 o 
   5   3  11     9025.31     9080.46    399.48 o 
  -6   4  11      479.11      527.69    180.90 o 
  -4   4  11     1179.60     1441.21    109.85 o 
  -2   4  11     1473.81     1380.75     99.00 o 
   0   4  11      176.35       38.46     74.30 o 
   2   4  11      482.62      501.29     82.36 o 
   4   4  11       75.55      152.25    151.17 o 
   6   4  11      328.94      645.85    257.87 o 
  -7   5  11     3950.18     3950.38    199.29 o 
  -5   5  11    14924.84    15949.66    501.99 o 
  -3   5  11     5391.31     5843.02    155.15 o 
  -1   5  11    15918.70    15802.67    279.78 o 
   1   5  11    14090.70    14325.77    246.51 o 
   3   5  11     7712.91     7852.66    228.04 o 
   5   5  11    12953.11    13162.10    514.45 o 
  -6   6  11    11292.22    11342.40    362.06 o 
  -4   6  11    13187.65    13374.84    442.17 o 
  -2   6  11    29068.81    29278.19    484.25 o 
   0   6  11     7791.24     7829.90    193.70 o 
   2   6  11    17918.65    17999.99    356.21 o 
   4   6  11     5647.51     5597.41    325.25 o 
   6   6  11     6695.70     6617.74    895.57 o 
  -5   7  11     5698.98     5730.79    226.36 o 
  -3   7  11     4503.15     4390.92    142.60 o 
  -1   7  11     4552.19     4459.61    130.59 o 
   1   7  11     2507.37     2366.42    127.07 o 
   3   7  11      532.14      545.09    251.97 o 
   5   7  11     1238.06      741.70    281.77 o 
  -4   8  11     1093.01     1072.74    150.65 o 
  -2   8  11     2279.85     2512.31    184.09 o 
   0   8  11     1013.65     1050.43     99.15 o 
   2   8  11     3040.47     2963.89    214.54 o 
   4   8  11      892.75      704.61    229.17 o 
  -5   9  11    10117.58     9827.19    354.97 o 
  -3   9  11     5544.05     5407.82    266.09 o 
  -1   9  11    12168.84    12246.93    786.26 o 
   1   9  11    12411.81    12818.03    410.03 o 
   3   9  11     8079.75     8318.18    413.07 o 
  -4  10  11     3301.59     3717.98    229.17 o 
  -2  10  11     9417.92    10095.08    446.60 o 
   0  10  11     6054.32     6200.27    518.31 o 
   2  10  11    12194.56    12033.77    506.29 o 
  -1  11  11      275.91      586.95    197.82 o 
   1  11  11     1027.62     1041.93    208.28 o 
  -6   0  12    18827.14    18963.24   1034.17 o 
  -4   0  12    14727.25    14094.34    967.51 o 
  -2   0  12    28042.06    28733.76   1632.29 o 
   0   0  12     6011.19     5890.17    224.67 o 
   2   0  12     9867.37    10019.52    519.29 o 
   4   0  12     5435.91     5587.21    371.03 o 
   6   0  12    11701.25    12630.39    820.73 o 
  -7   1  12     4459.26     4223.84    195.74 o 
  -5   1  12    18086.29    18398.91    768.30 o 
  -3   1  12     7134.79     7424.43    744.74 o 
  -1   1  12     4186.22     3943.63    107.04 o 
   1   1  12     2792.60     2713.81     83.78 o 
   3   1  12     3680.23     3591.70    177.62 o 
   5   1  12     7003.45     7288.80    410.50 o 
  -6   2  12      275.55      257.17    311.43 o 
  -4   2  12       64.24       83.23     83.46 o 
  -2   2  12      676.43      741.02     76.19 o 
   0   2  12     1498.67     1373.09     69.00 o 
   2   2  12      988.83     1064.85     94.63 o 
   4   2  12       35.62     -126.59    193.18 o 
   6   2  12      310.66      216.36    232.74 o 
  -7   3  12     1520.91     1489.95    390.83 o 
  -5   3  12    10763.17    11093.53    395.32 o 
  -3   3  12     6612.56     6608.66    265.61 o 
  -1   3  12    18279.93    18524.23    903.18 o 
   1   3  12    19942.30    19462.16    441.50 o 
   3   3  12    13046.17    12515.24    396.54 o 
   5   3  12     6497.13     6992.37    686.11 o 
  -6   4  12     6256.32     6548.65    328.47 o 
  -4   4  12     6270.75     6343.56    324.85 o 
  -2   4  12    31079.00    31348.49    716.50 o 
   0   4  12    25357.70    24924.13    435.85 o 
   2   4  12    35357.98    35566.20    590.98 o 
   4   4  12    11062.49    10872.16    674.34 o 
   6   4  12     7117.02     6219.95    435.55 o 
  -5   5  12     2492.05     2385.63    201.60 o 
  -3   5  12     2613.74     2443.58    131.46 o 
  -1   5  12     8345.73     8157.10    186.84 o 
   1   5  12     9920.42    10099.18    275.05 o 
   3   5  12     4742.62     3929.58    325.90 o 
   5   5  12     1765.66     1985.18    339.88 o 
  -6   6  12     1524.40     1703.45    242.98 o 
  -4   6  12     1515.04     1808.80    182.98 o 
  -2   6  12     1301.68     1199.47     73.65 o 
   0   6  12       89.88      233.45     92.59 o 
   2   6  12      738.23     1360.64    265.71 o 
   4   6  12      617.69      969.15    524.27 o 
  -5   7  12    18300.19    18003.84    585.66 o 
  -3   7  12     6266.47     5628.12    187.71 o 
  -1   7  12     7171.61     7249.33    207.19 o 
   1   7  12     3361.93     3179.82    195.86 o 
   3   7  12     4548.11     4982.45    499.89 o 
  -4   8  12     9583.12     9747.27    329.65 o 
  -2   8  12    11728.92    12623.02    372.04 o 
   0   8  12     2413.15     2265.03    186.34 o 
   2   8  12     6361.55     6696.99    508.91 o 
   4   8  12     3003.02     3461.16    432.31 o 
  -3   9  12     1374.32     1350.79    159.46 o 
  -1   9  12      780.36      523.31    165.04 o 
   1   9  12      369.05      493.85    303.65 o 
   3   9  12      393.37      434.05    254.32 o 
  -2  10  12     3355.94     3141.98    227.84 o 
   0  10  12     2740.65     2870.50    242.16 o 
   2  10  12     3635.59     4419.74    349.19 o 
  -5   1  13    10621.66    10882.66    913.54 o 
  -3   1  13     5537.20     5376.10    436.27 o 
  -1   1  13    13965.66    12715.86    378.43 o 
   1   1  13     3281.62     3333.68    193.76 o 
   3   1  13     4877.72     4917.56    309.70 o 
   5   1  13     4986.64     5208.91    352.85 o 
  -6   2  13     7670.79     8150.12    512.28 o 
  -4   2  13    14334.71    14626.94    370.60 o 
  -2   2  13    15776.68    15488.25    593.07 o 
   0   2  13    12915.04    12628.04    382.53 o 
   2   2  13    25596.18    25775.91    791.15 o 
   4   2  13     5561.14     5384.62    489.46 o 
  -5   3  13     5322.34     5007.38    254.76 o 
  -3   3  13     4261.31     4169.30    175.96 o 
  -1   3  13    11935.85    12158.82    417.86 o 
   1   3  13     5607.75     5452.71    172.30 o 
   3   3  13     6181.97     5522.96    411.36 o 
   5   3  13     3565.17     3936.52    358.43 o 
  -6   4  13      246.94      482.27    231.80 o 
  -4   4  13      454.03      418.50    129.10 o 
  -2   4  13      324.55      143.80     95.31 o 
   0   4  13      113.68      174.73     72.90 o 
   2   4  13     1034.72      871.00    176.26 o 
   4   4  13      307.18      434.67    209.43 o 
  -5   5  13    12245.30    12082.49    434.70 o 
  -3   5  13     6163.46     6090.77    277.81 o 
  -1   5  13    16567.65    16352.67    563.21 o 
   1   5  13     6644.65     6374.92    505.78 o 
   3   5  13     8064.51     8484.58    441.23 o 
   5   5  13     7662.63     8243.01    504.53 o 
  -4   6  13     9871.73    10475.72    398.12 o 
  -2   6  13    10664.96    11143.82    435.01 o 
   0   6  13     6291.02     6322.91    295.07 o 
   2   6  13    13955.25    14760.16    567.53 o 
   4   6  13     4892.12     4316.83    364.45 o 
  -3   7  13     1279.33     1577.45    194.09 o 
  -1   7  13     1295.96     1390.06    139.19 o 
   1   7  13      610.81      254.92    220.85 o 
   3   7  13     1398.84     1304.17    275.57 o 
  -4   8  13      831.88      678.48    293.17 o 
  -2   8  13     1681.47     2039.83    148.36 o 
   0   8  13     1104.66      858.80    184.06 o 
   2   8  13     2640.59     2935.22    277.02 o 
  -1   9  13    11845.38    11897.00    456.67 o 
   1   9  13     5722.72     5994.25    359.74 o 
  -6   0  14     7529.65     9289.21    756.21 o 
  -4   0  14    10100.36    11247.92    962.16 o 
  -2   0  14     9301.05     9418.71    866.60 o 
   0   0  14     4324.74     4470.22    244.10 o 
   2   0  14    20523.64    20527.43   1599.65 o 
   4   0  14    12486.51    12354.57    769.21 o 
  -5   1  14     6264.98     6214.36    756.21 o 
  -3   1  14      664.06      483.67    336.26 o 
  -1   1  14     6158.36     5638.55    236.99 o 
   1   1  14     5390.78     4492.18    275.66 o 
   3   1  14     8113.04     8735.11    412.29 o 
   5   1  14     6625.99     7318.82    417.22 o 
  -4   2  14     1122.83     1383.15    366.88 o 
  -2   2  14     1525.85     1618.12    115.85 o 
   0   2  14      286.23      473.30     87.50 o 
   2   2  14       53.92      -12.90    158.65 o 
   4   2  14      180.32      131.36    207.28 o 
  -5   3  14    12318.69    13076.14    454.85 o 
  -3   3  14     8040.04     7466.69    396.80 o 
  -1   3  14    19938.66    20671.70    648.27 o 
   1   3  14     7172.58     7193.25    301.47 o 
   3   3  14     3139.69     3356.43    286.87 o 
  -4   4  14    15693.81    15322.55    730.73 o 
  -2   4  14    21510.19    21503.89    666.66 o 
   0   4  14     9722.29     9172.64    367.46 o 
   2   4  14    11731.38    12083.11    481.78 o 
   4   4  14     2197.10     1737.43    299.54 o 
  -5   5  14     5214.00     5540.56    400.73 o 
  -3   5  14     4127.43     3950.96    408.40 o 
  -1   5  14     9020.57     8944.12    498.59 o 
   1   5  14     2213.13     2129.25    314.94 o 
   3   5  14      805.40      886.14    255.01 o 
  -4   6  14       43.96       57.49    174.20 o 
  -2   6  14       46.33      -29.66    159.06 o 
   0   6  14      204.81       24.83    143.11 o 
   2   6  14     1434.47     1202.59    308.00 o 
  -3   7  14     2094.57     2417.01    237.63 o 
  -1   7  14     8177.35     8248.65    391.79 o 
   1   7  14     6340.37     6545.64    637.80 o 
  -2   8  14     4282.10     3923.91    271.69 o 
   0   8  14     3583.62     3979.90    265.46 o 
  -5   1  15     6467.76     6817.99    900.24 o 
  -3   1  15     3722.82     3604.21    756.52 o 
  -1   1  15     8389.24     8063.81    324.63 o 
   1   1  15     4161.75     3680.62    213.86 o 
   3   1  15     7852.53     7503.31    520.97 o 
  -4   2  15    13075.73    11102.25    896.80 o 
  -2   2  15    11731.18    10833.69    381.68 o 
   0   2  15    10306.72     9705.58    677.59 o 
   2   2  15     9649.74    10589.14    510.21 o 
  -3   3  15     2965.69     2751.37    198.22 o 
  -1   3  15     5596.44     5505.07    289.68 o 
   1   3  15     2747.98     2323.11    256.46 o 
   3   3  15     2637.46     2367.46    310.38 o 
  -4   4  15      478.60      697.44    166.45 o 
  -2   4  15       73.03      155.49    557.14 o 
   0   4  15      354.32      336.62    177.50 o 
   2   4  15      482.47      842.83    195.49 o 
  -3   5  15     3355.46     3264.59    306.75 o 
  -1   5  15    10073.31     9921.37    473.69 o 
   1   5  15     4432.10     3870.56    232.77 o 
  -2   6  15     7605.97     7639.38    574.48 o 
   0   6  15     7212.29     6823.13    384.15 o 
  -2   0  16     7742.27     6714.32    977.75 o 
   0   0  16    14662.77    13327.81   1529.09 o 
   2   0  16    16163.87    14373.95   1988.46 o 
  -3   1  16     2047.80      677.44    447.71 o 
  -1   1  16     8933.90     7238.50    321.37 o 
   1   1  16     5113.17     4675.80    328.09 o 
  -2   2  16        3.01       40.45    441.22 o 
   0   2  16      365.06      259.16    113.65 o 
   2   2  16       98.78      -71.71    190.05 o 
  -1   3  16     5857.73     5000.35    284.71 o 
   1   3  16      969.07      827.49    199.64 o 
  -2   4  16     7493.22     7200.89    376.19 o 
   0   4  16     5574.92     5000.43    436.58 o 
                                                 
